# Supplementary material for: Negatively Charged Submicron Heterogeneities in Aqueous Solutions of Biomolecules as Alkaline Membraneless Organelles
Source: Int J Mol Sci. 2026 Jul 4;27(13):6015. doi: 10.3390/ijms27136015 (PMC13362392; doi:10.3390/ijms27136015)
Supplement: Supplementary file 1 [file ijms-27-06015-s001.zip]

Archive with 2 entries (2 files):
- Rawdata.xlsx
- Readme.txt
