# Supplementary material for: Negatively Charged Submicron Heterogeneities in Aqueous Solutions of Biomolecules as Alkaline Membraneless Organelles
Source: Int J Mol Sci. 2026 Jul 4;27(13):6015. doi: 10.3390/ijms27136015 (PMC13362392; doi:10.3390/ijms27136015)
Supplement: Supplementary file 1 [file ijms-27-06015-s001.zip › Rawdata.xlsx]

## Sheet: Correlation functions
	Corr time, ms	g1(t)		Corr time, ms	g1(t)		Corr time, ms	g1(t)		Corr time, ms	g1(t)		Corr time, ms	g1(t)		Corr time, ms	g1(t)		Corr time, ms	g1(t)		Corr time, ms	g1(t)		Corr time, ms	g1(t)		Corr time, ms	g1(t)
Gly	0.00088	0.0260262	Val	0.00088	0.0352633	Ser	0.00088	0.0279927	Arg	0.00088	0.0525753	Phe	0.00088	0.0456822	Glu	0.00088	0.0476021	Met	0.00088	0.0367356	ATP	0.00088	0.643014	Glucose	0.00088	0.0472807	Sucrose	0.00088	0.044101
	0.00096	0.0259943		0.00096	0.0346834		0.00096	0.0277649		0.00096	0.0523968		0.00096	0.0451279		0.00096	0.0470255		0.00096	0.0364722		0.00096	0.642118		0.00096	0.0466502		0.00096	0.0433029
	0.00104	0.025963		0.00104	0.0341395		0.00104	0.0275508		0.00104	0.0522253		0.00104	0.0446192		0.00104	0.0465063		0.00104	0.036218		0.00104	0.641241		0.00104	0.0460795		0.00104	0.0425547
	0.00112	0.0259323		0.00112	0.0336289		0.00112	0.0273495		0.00112	0.0520603		0.00112	0.044152		0.00112	0.0460382		0.00112	0.0359724		0.00112	0.640384		0.00112	0.0455623		0.00112	0.0418527
	0.0012	0.0259023		0.0012	0.0331489		0.0012	0.0271599		0.0012	0.0519017		0.0012	0.0437222		0.0012	0.0456158		0.0012	0.035735		0.0012	0.639546		0.0012	0.0450931		0.0012	0.0411933
	0.00128	0.0258727		0.00128	0.0326972		0.00128	0.0269811		0.00128	0.0517492		0.00128	0.0433266		0.00128	0.0452341		0.00128	0.0355053		0.00128	0.638727		0.00128	0.0446669		0.00128	0.0405737
	0.00144	0.025815		0.00144	0.0318705		0.00144	0.0266531		0.00144	0.0514611		0.00144	0.0426252		0.00144	0.0445762		0.00144	0.0350676		0.00144	0.637141		0.00144	0.0439267		0.00144	0.0394424
	0.0016	0.0257589		0.0016	0.031134		0.0016	0.0263596		0.0016	0.0511941		0.0016	0.0420262		0.0016	0.0440358		0.0016	0.0346566		0.0016	0.635624		0.0016	0.0433119		0.0016	0.0384386
	0.00176	0.0257043		0.00176	0.0304751		0.00176	0.026096		0.00176	0.0509464		0.00176	0.0415123		0.00176	0.04359		0.00176	0.0342697		0.00176	0.634172		0.00176	0.042799		0.00176	0.0375456
	0.00192	0.0256507		0.00192	0.0298835		0.00192	0.0258582		0.00192	0.0507164		0.00192	0.041069		0.00192	0.0432208		0.00192	0.0339047		0.00192	0.632781		0.00192	0.0423688		0.00192	0.0367488
	0.00208	0.0255982		0.00208	0.0293503		0.00208	0.0256428		0.00208	0.0505025		0.00208	0.0406848		0.00208	0.0429136		0.00208	0.0335597		0.00208	0.631449		0.00208	0.0420061		0.00208	0.0360362
	0.00224	0.0255465		0.00224	0.028868		0.00224	0.0254468		0.00224	0.0503033		0.00224	0.0403498		0.00224	0.0426568		0.00224	0.0332329		0.00224	0.630173		0.00224	0.0416987		0.00224	0.0353971
	0.0024	0.0254955		0.0024	0.0284303		0.0024	0.0252678		0.0024	0.0501178		0.0024	0.0400562		0.0024	0.0424413		0.0024	0.0329227		0.0024	0.62895		0.0024	0.0414364		0.0024	0.0348227
	0.00256	0.0254452		0.00256	0.0280317		0.00256	0.0251037		0.00256	0.0499447		0.00256	0.0397973		0.00256	0.0422595		0.00256	0.0326278		0.00256	0.627778		0.00256	0.0412113		0.00256	0.034305
	0.00288	0.0253461		0.00288	0.027334		0.00288	0.024813		0.00288	0.0496317		0.00288	0.0393626		0.00288	0.0419739		0.00288	0.0320791		0.00288	0.625575		0.00288	0.040847		0.00288	0.0334141
	0.0032	0.0252487		0.0032	0.0267448		0.0032	0.0245629		0.0032	0.0493574		0.0032	0.0390119		0.0032	0.0417638		0.0032	0.0315781		0.0032	0.623546		0.0032	0.0405661		0.0032	0.0326808
	0.00352	0.0251526		0.00352	0.0262416		0.00352	0.0243445		0.00352	0.0491158		0.00352	0.0387215		0.00352	0.0416052		0.00352	0.0311181		0.00352	0.621675		0.00352	0.0403422		0.00352	0.0320717
	0.00384	0.0250577		0.00384	0.0258071		0.00384	0.0241512		0.00384	0.0489018		0.00384	0.0384746		0.00384	0.041482		0.00384	0.0306933		0.00384	0.619946		0.00384	0.0401572		0.00384	0.0315613
	0.00416	0.0249637		0.00416	0.0254281		0.00416	0.0239779		0.00416	0.0487115		0.00416	0.0382594		0.00416	0.0413832		0.00416	0.030299		0.00416	0.618346		0.00416	0.039999		0.00416	0.0311299
	0.00448	0.0248705		0.00448	0.0250943		0.00448	0.0238206		0.00448	0.0485411		0.00448	0.0380675		0.00448	0.0413015		0.00448	0.0299314		0.00448	0.616863		0.00448	0.0398594		0.00448	0.0307619
	0.0048	0.024778		0.0048	0.0247977		0.0048	0.0236763		0.0048	0.0483878		0.0048	0.0378927		0.0048	0.0412317		0.0048	0.029587		0.0048	0.615486		0.0048	0.0397327		0.0048	0.0304452
	0.00512	0.0246862		0.00512	0.0245318		0.00512	0.0235426		0.00512	0.0482491		0.00512	0.0377306		0.00512	0.0411703		0.00512	0.0292632		0.00512	0.614206		0.00512	0.039615		0.00512	0.0301702
	0.00576	0.0245044		0.00576	0.0240727		0.00576	0.0232997		0.00576	0.0480074		0.00576	0.0374328		0.00576	0.0410635		0.00576	0.0286681		0.00576	0.611898		0.00576	0.0393968		0.00576	0.0297161
	0.0064	0.0243247		0.0064	0.0236866		0.0064	0.0230809		0.0064	0.0478026		0.0064	0.0371573		0.0064	0.0409693		0.0064	0.0281309		0.0064	0.609877		0.0064	0.039192		0.0064	0.0293545
	0.00704	0.0241472		0.00704	0.0233531		0.00704	0.0228792		0.00704	0.0476252		0.00704	0.0368952		0.00704	0.0408815		0.00704	0.0276403		0.00704	0.608093		0.00704	0.0389944		0.00704	0.0290561
	0.00768	0.0239717		0.00768	0.0230584		0.00768	0.0226898		0.00768	0.0474682		0.00768	0.0366416		0.00768	0.0407972		0.00768	0.0271876		0.00768	0.606504		0.00768	0.0388008		0.00768	0.0288014
	0.00832	0.0237981		0.00832	0.0227927		0.00832	0.0225097		0.00832	0.0473265		0.00832	0.0363937		0.00832	0.0407149		0.00832	0.0267663		0.00832	0.605076		0.00832	0.0386099		0.00832	0.0285773
	0.00896	0.0236264		0.00896	0.0225492		0.00896	0.0223366		0.00896	0.0471962		0.00896	0.0361499		0.00896	0.0406337		0.00896	0.0263712		0.00896	0.603781		0.00896	0.0384208		0.00896	0.0283748
	0.0096	0.0234566		0.0096	0.0223227		0.0096	0.022169		0.0096	0.0470746		0.0096	0.0359094		0.0096	0.0405531		0.0096	0.0259983		0.0096	0.602595		0.0096	0.0382331		0.0096	0.0281878
	0.01024	0.0232887		0.01024	0.0221097		0.01024	0.022006		0.01024	0.0469597		0.01024	0.0356716		0.01024	0.0404731		0.01024	0.0256443		0.01024	0.6015		0.01024	0.0380468		0.01024	0.0280121
	0.01152	0.0229581		0.01152	0.0217137		0.01152	0.0216907		0.01152	0.0467438		0.01152	0.0352029		0.01152	0.040314		0.01152	0.0249831		0.01152	0.599521		0.01152	0.0376776		0.01152	0.0276834
	0.0128	0.0226347		0.0128	0.0213466		0.0128	0.0213867		0.0128	0.0465404		0.0128	0.0347427		0.0128	0.0401559		0.0128	0.0243719		0.0128	0.59775		0.0128	0.0373127		0.0128	0.0273739
	0.01408	0.0223181		0.01408	0.0209997		0.01408	0.021092		0.01408	0.0463445		0.01408	0.0342903		0.01408	0.0399987		0.01408	0.0238002		0.01408	0.596121		0.01408	0.0369521		0.01408	0.0270762
	0.01536	0.0220082		0.01536	0.0206678		0.01536	0.0208054		0.01536	0.0461536		0.01536	0.0338454		0.01536	0.0398424		0.01536	0.0232606		0.01536	0.594591		0.01536	0.0365957		0.01536	0.0267865
	0.01664	0.0217048		0.01664	0.0203479		0.01664	0.020526		0.01664	0.0459659		0.01664	0.0334078		0.01664	0.0396869		0.01664	0.0227477		0.01664	0.59313		0.01664	0.0362433		0.01664	0.0265026
	0.01792	0.0214078		0.01792	0.0200378		0.01792	0.0202533		0.01792	0.0457806		0.01792	0.0329774		0.01792	0.0395322		0.01792	0.0222577		0.01792	0.591716		0.01792	0.035895		0.01792	0.0262235
	0.0192	0.0211169		0.0192	0.0197362		0.0192	0.019987		0.0192	0.0455971		0.0192	0.0325541		0.0192	0.0393783		0.0192	0.0217877		0.0192	0.590337		0.0192	0.0355507		0.0192	0.0259486
	0.02048	0.020832		0.02048	0.0194422		0.02048	0.0197269		0.02048	0.045415		0.02048	0.0321376		0.02048	0.0392252		0.02048	0.0213354		0.02048	0.588982		0.02048	0.0352103		0.02048	0.0256775
	0.02304	0.0202796		0.02304	0.0188746		0.02304	0.0192242		0.02304	0.0450544		0.02304	0.0313249		0.02304	0.0389214		0.02304	0.0204776		0.02304	0.586321		0.02304	0.0345412		0.02304	0.0251459
	0.0256	0.0197494		0.0256	0.0183314		0.0256	0.0187435		0.0256	0.0446979		0.0256	0.0305383		0.0256	0.0386207		0.0256	0.0196741		0.0256	0.583701		0.0256	0.0338872		0.0256	0.0246277
	0.02816	0.0192403		0.02816	0.0178107		0.02816	0.0182836		0.02816	0.0443451		0.02816	0.0297769		0.02816	0.0383232		0.02816	0.0189182		0.02816	0.581107		0.02816	0.033248		0.02816	0.0241224
	0.03072	0.0187512		0.03072	0.017311		0.03072	0.0178433		0.03072	0.0439959		0.03072	0.0290396		0.03072	0.0380288		0.03072	0.0182049		0.03072	0.578532		0.03072	0.0326232		0.03072	0.0236296
	0.03328	0.0182812		0.03328	0.0168309		0.03328	0.0174216		0.03328	0.0436502		0.03328	0.0283257		0.03328	0.0377374		0.03328	0.0175304		0.03328	0.575972		0.03328	0.0320124		0.03328	0.023149
	0.03584	0.0178292		0.03584	0.0163696		0.03584	0.0170174		0.03584	0.0433079		0.03584	0.0276343		0.03584	0.037449		0.03584	0.0168914		0.03584	0.573426		0.03584	0.0314153		0.03584	0.0226801
	0.0384	0.0173944		0.0384	0.015926		0.0384	0.0166299		0.0384	0.042969		0.0384	0.0269646		0.0384	0.0371636		0.0384	0.0162855		0.0384	0.570893		0.0384	0.0308316		0.0384	0.0222226
	0.04096	0.016976		0.04096	0.0154992		0.04096	0.0162581		0.04096	0.0426334		0.04096	0.0263158		0.04096	0.0368812		0.04096	0.0157102		0.04096	0.568373		0.04096	0.0302608		0.04096	0.0217763
	0.04608	0.0161853		0.04608	0.0146933		0.04608	0.0155585		0.04608	0.0419721		0.04608	0.025078		0.04608	0.036325		0.04608	0.0146438		0.04608	0.563369		0.04608	0.0291571		0.04608	0.0209158
	0.0512	0.0154511		0.0512	0.0139459		0.0512	0.0149126		0.0512	0.0413238		0.0512	0.0239152		0.0512	0.0357801		0.0512	0.0136781		0.0512	0.558413		0.0512	0.0281015		0.0512	0.0200964
	0.05632	0.0147685		0.05632	0.0132517		0.05632	0.0143154		0.05632	0.0406881		0.05632	0.0228222		0.05632	0.0352463		0.05632	0.0128013		0.05632	0.553504		0.05632	0.0270919		0.05632	0.0193159
	0.06144	0.0141327		0.06144	0.0126062		0.06144	0.0137619		0.06144	0.0400648		0.06144	0.0217943		0.06144	0.0347234		0.06144	0.0120034		0.06144	0.548642		0.06144	0.0261259		0.06144	0.0185721
	0.06656	0.0135398		0.06656	0.012005		0.06656	0.0132482		0.06656	0.0394535		0.06656	0.0208269		0.06656	0.034211		0.06656	0.0112755		0.06656	0.543826		0.06656	0.0252015		0.06656	0.0178631
	0.07168	0.012986		0.07168	0.0114443		0.07168	0.0127706		0.07168	0.038854		0.07168	0.019916		0.07168	0.033709		0.07168	0.0106102		0.07168	0.539057		0.07168	0.0243165		0.07168	0.0171872
	0.0768	0.0124681		0.0768	0.0109209		0.0768	0.0123258		0.0768	0.0382661		0.0768	0.0190578		0.0768	0.0332171		0.0768	0.0100009		0.0768	0.534332		0.0768	0.0234692		0.0768	0.0165426
	0.08192	0.011983		0.08192	0.0104315		0.08192	0.0119109		0.08192	0.0376895		0.08192	0.0182488		0.08192	0.032735		0.08192	0.00944176		0.08192	0.529653		0.08192	0.0226577		0.08192	0.0159276
	0.09216	0.0111008		0.09216	0.00954436		0.09216	0.0111604		0.09216	0.0365692		0.09216	0.0167654		0.09216	0.0317996		0.09216	0.00845421		0.09216	0.520428		0.09216	0.0211355		0.09216	0.0147806
	0.1024	0.0103212		0.1024	0.00876359		0.1024	0.0105015		0.1024	0.0354913		0.1024	0.0154425		0.1024	0.030901		0.1024	0.00761366		0.1024	0.511377		0.1024	0.0197373		0.1024	0.0137349
	0.11264	0.00962878		0.11264	0.00807345		0.11264	0.0099198		0.11264	0.0344537		0.11264	0.0142602		0.11264	0.0300376		0.11264	0.00689353		0.11264	0.502497		0.11264	0.0184516		0.11264	0.0127805
	0.12288	0.0090112		0.12288	0.00746088		0.12288	0.00940352		0.12288	0.033455		0.12288	0.0132011		0.12288	0.0292078		0.12288	0.0062728		0.12288	0.493785		0.12288	0.0172684		0.12288	0.0119085
	0.13312	0.00845804		0.13312	0.00691503		0.13312	0.0089431		0.13312	0.0324933		0.13312	0.0122503		0.13312	0.0284101		0.13312	0.0057347		0.13312	0.485237		0.13312	0.0161784		0.13312	0.0111108
	0.14336	0.00796063		0.14336	0.00642681		0.14336	0.00853062		0.14336	0.0315672		0.14336	0.0113949		0.14336	0.0276431		0.14336	0.00526575		0.14336	0.47685		0.14336	0.0151734		0.14336	0.0103802
	0.1536	0.0075117		0.1536	0.0059886		0.1536	0.0081595		0.1536	0.0306751		0.1536	0.0106238		0.1536	0.0269054		0.1536	0.00485503		0.1536	0.46862		0.1536	0.0142458		0.1536	0.00971047
	0.16384	0.00710512		0.16384	0.00559396		0.16384	0.00782426		0.16384	0.0298155		0.16384	0.00992719		0.16384	0.0261958		0.16384	0.00449365		0.16384	0.460546		0.16384	0.0133888		0.16384	0.00909575
	0.18432	0.00639895		0.18432	0.00491439		0.18432	0.00724367		0.18432	0.0281889		0.18432	0.00872462		0.18432	0.0248557		0.18432	0.00389092		0.18432	0.444849		0.18432	0.0118631		0.18432	0.0080114
	0.2048	0.005809		0.2048	0.00435335		0.2048	0.00675983		0.2048	0.0266769		0.2048	0.00773156		0.2048	0.0236139		0.2048	0.00341285		0.2048	0.429734		0.2048	0.0105539		0.2048	0.00709202
	0.22528	0.0053108		0.22528	0.00388525		0.22528	0.00635165		0.22528	0.0252705		0.22528	0.00690532		0.22528	0.022462		0.22528	0.00302829		0.22528	0.415179		0.22528	0.00942644		0.22528	0.00630919
	0.24576	0.004886		0.24576	0.00349094		0.24576	0.0060035		0.24576	0.0239611		0.24576	0.00621291		0.24576	0.0213925		0.24576	0.00271503		0.24576	0.401162		0.24576	0.00845216		0.24576	0.00563984
	0.26624	0.00452063		0.26624	0.00315591		0.26624	0.00570365		0.26624	0.0227411		0.26624	0.00562867		0.26624	0.0203986		0.26624	0.00245697		0.26624	0.387661		0.26624	0.00760733		0.26624	0.0050652
	0.28672	0.00420389		0.28672	0.00286899		0.28672	0.00544311		0.28672	0.0216035		0.28672	0.00513246		0.28672	0.0194742		0.28672	0.00224222		0.28672	0.374658		0.28672	0.0068723		0.28672	0.00456988
	0.3072	0.00392735		0.3072	0.0026215		0.3072	0.0052149		0.3072	0.0205417		0.3072	0.00470839		0.3072	0.0186135		0.3072	0.00206187		0.3072	0.362132		0.3072	0.00623071		0.3072	0.00414127
	0.32768	0.00368432		0.32768	0.00240661		0.32768	0.00501358		0.32768	0.01955		0.32768	0.00434383		0.32768	0.0178116		0.32768	0.00190915		0.32768	0.350064		0.32768	0.00566889		0.32768	0.00376898
	0.36864	0.0032785		0.36864	0.00205399		0.36864	0.00467505		0.36864	0.0177558		0.36864	0.00375473		0.36864	0.0163656		0.36864	0.00166686		0.36864	0.327236		0.36864	0.00474057		0.36864	0.00316043
	0.4096	0.00295476		0.4096	0.00177922		0.4096	0.00440193		0.4096	0.0161832		0.4096	0.00330542		0.4096	0.0151036		0.4096	0.00148584		0.4096	0.306039		0.4096	0.00401584		0.4096	0.00269141
	0.45056	0.00269182		0.45056	0.00156109		0.45056	0.00417717		0.45056	0.0148006		0.45056	0.00295625		0.45056	0.0139984		0.45056	0.0013475		0.45056	0.286351		0.45056	0.00344358		0.45056	0.00232507
	0.49152	0.0024749		0.49152	0.00138513		0.49152	0.00398902		0.49152	0.0135814		0.49152	0.0026803		0.49152	0.0130273		0.49152	0.00123971		0.49152	0.268058		0.49152	0.00298685		0.49152	0.00203531
	0.53248	0.00229352		0.53248	0.00124118		0.53248	0.00382916		0.53248	0.012503		0.53248	0.0024589		0.53248	0.0121713		0.53248	0.00115429		0.53248	0.251055		0.53248	0.00261861		0.53248	0.00180342
	0.57344	0.00214003		0.57344	0.00112193		0.57344	0.00369155		0.57344	0.0115465		0.57344	0.00227882		0.57344	0.0114143		0.57344	0.00108561		0.57344	0.235246		0.57344	0.00231889		0.57344	0.0016158
	0.6144	0.00200876		0.6144	0.00102205		0.6144	0.00357171		0.6144	0.0106957		0.6144	0.00213056		0.6144	0.0107429		0.6144	0.00102966		0.6144	0.220543		0.6144	0.00207275		0.6144	0.00146243
	0.65536	0.00189543		0.65536	0.000937555		0.65536	0.00346627		0.65536	0.00993677		0.65536	0.00200711		0.65536	0.0101455		0.65536	0.000983547		0.65536	0.206863		0.65536	0.00186891		0.65536	0.00133586
	0.73728	0.00171016		0.73728	0.000803395		0.73728	0.00328881		0.73728	0.00864941		0.73728	0.00181517		0.73728	0.00913567		0.73728	0.000912839		0.73728	0.182278		0.73728	0.00155571		0.73728	0.00114203
	0.8192	0.00156558		0.8192	0.000702684		0.8192	0.00314445		0.8192	0.00760915		0.8192	0.00167468		0.8192	0.00832286		0.8192	0.000861986		0.8192	0.160952		0.8192	0.00133136		0.8192	0.00100345
	0.90112	0.00144995		0.90112	0.00062509		0.90112	0.0030239		0.90112	0.00676026		0.90112	0.00156873		0.90112	0.00766172		0.90112	0.000824208		0.90112	0.142429		0.90112	0.00116658		0.90112	0.000901591
	0.98304	0.00135548		0.98304	0.000563976		0.98304	0.00292101		0.98304	0.00606106		0.98304	0.00148675		0.98304	0.00711859		0.98304	0.000795311		0.98304	0.126317		0.98304	0.00104284		0.98304	0.0008249
	1.06496	0.0012769		1.06496	0.000514921		1.06496	0.00283155		1.06496	0.00548009		1.06496	0.00142189		1.06496	0.00666818		1.06496	0.000772605		1.06496	0.112282		1.06496	0.000948098		1.06496	0.00076592
	1.14688	0.00121049		1.14688	0.00047489		1.14688	0.00275256		1.14688	0.00499334		1.14688	0.00136955		1.14688	0.00629131		1.14688	0.000754305		1.14688	0.100038		1.14688	0.000874295		1.14688	0.000719703
	1.2288	0.00115357		1.2288	0.000441746		1.2288	0.00268188		1.2288	0.00458232		1.2288	0.00132655		1.2288	0.00597328		1.2288	0.0007392		1.2288	0.0893413		1.2288	0.00081591		1.2288	0.000682871
	1.31072	0.00110419		1.31072	0.000413949		1.31072	0.00261792		1.31072	0.00423268		1.31072	0.00129066		1.31072	0.00570272		1.31072	0.000726445		1.31072	0.0799819		1.31072	0.000769076		1.31072	0.000653067
	1.47456	0.0010225		1.47456	0.000370149		1.47456	0.00250563		1.47456	0.00367498		1.47456	0.00123415		1.47456	0.00527035		1.47456	0.000705772		1.47456	0.0645816		1.47456	0.000699755		1.47456	0.000608275
	1.6384	0.000957277		1.6384	0.000337381		1.6384	0.00240896		1.6384	0.00325548		1.6384	0.00119145		1.6384	0.00494318		1.6384	0.00068923		1.6384	0.0526822		1.6384	0.000651952		1.6384	0.000576587
	1.80224	0.000903567		1.80224	0.000312034		1.80224	0.00232376		1.80224	0.00293266		1.80224	0.00115767		1.80224	0.00468865		1.80224	0.00067517		1.80224	0.0434289		1.80224	0.000617627		1.80224	0.000553124
	1.96608	0.000858192		1.96608	0.000291861		1.96608	0.00224728		1.96608	0.00267911		1.96608	0.00112986		1.96608	0.00448539		1.96608	0.000662662		1.96608	0.0361861		1.96608	0.000592043		1.96608	0.000535012
	2.12992	0.000819035		2.12992	0.000275408		2.12992	0.00217766		2.12992	0.00247628		2.12992	0.00110618		2.12992	0.00431901		2.12992	0.000651164		2.12992	0.0304794		2.12992	0.000572291		2.12992	0.000520485
	2.29376	0.00078464		2.29376	0.000261696		2.29376	0.00211356		2.29376	0.00231129		2.29376	0.0010854		2.29376	0.00417961		2.29376	0.000640354		2.29376	0.0259531		2.29376	0.000556519		2.29376	0.000508423
	2.4576	0.000753977		2.4576	0.000250051		2.4576	0.00205404		2.4576	0.00217503		2.4576	0.00106675		2.4576	0.00406028		2.4576	0.000630035		2.4576	0.0223389		2.4576	0.000543521		2.4576	0.000498091
	2.62144	0.000726299		2.62144	0.000239993		2.62144	0.00199835		2.62144	0.00206092		2.62144	0.00104965		2.62144	0.00395607		2.62144	0.000620084		2.62144	0.0194339		2.62144	0.000532487		2.62144	0.000488999
	2.94912	0.000677818		2.94912	0.000223343		2.94912	0.0018964		2.94912	0.00188102		2.94912	0.00101874		2.94912	0.00377974		2.94912	0.000601		2.94912	0.0151698		2.94912	0.000514281		2.94912	0.000473296
	3.2768	0.000636179		3.2768	0.000209908		3.2768	0.00180454		3.2768	0.00174561		3.2768	0.000990746		3.2768	0.00363202		3.2768	0.00058275		3.2768	0.0123085		3.2768	0.000499215		3.2768	0.000459673
	3.60448	0.000599558		3.60448	0.000198629		3.60448	0.0017207		3.60448	0.0016395		3.60448	0.000964664		3.60448	0.00350253		3.60448	0.000565177		3.60448	0.0103418		3.60448	0.000485946		3.60448	0.000447302
	3.93216	0.000566789		3.93216	0.000188862		3.93216	0.00164345		3.93216	0.00155338		3.93216	0.000939933		3.93216	0.0033853		3.93216	0.000548202		3.93216	0.00895905		3.93216	0.000473775		3.93216	0.000435745
	4.25984	0.00053709		4.25984	0.000180201		4.25984	0.00157176		4.25984	0.00148133		4.25984	0.000916232		4.25984	0.00327677		4.25984	0.000531781		4.25984	0.00796638		4.25984	0.000462326		4.25984	0.000424761
	4.58752	0.000509911		4.58752	0.000172377		4.58752	0.00150487		4.58752	0.00141944		4.58752	0.000893372		4.58752	0.00317473		4.58752	0.000515884		4.58752	0.00723977		4.58752	0.00045139		4.58752	0.000414216
	4.9152	0.000484857		4.9152	0.000165211		4.9152	0.00144217		4.9152	0.00136508		4.9152	0.000871232		4.9152	0.00307782		4.9152	0.000500489		4.9152	0.0066981		4.9152	0.00044085		4.9152	0.000404027
	5.24288	0.000461627		5.24288	0.000158574		5.24288	0.0013832		5.24288	0.00131643		5.24288	0.000849737		5.24288	0.00298514		5.24288	0.000485577		5.24288	0.00628719		5.24288	0.000430636		5.24288	0.000394147
	5.89824	0.000419767		5.89824	0.000146555		5.89824	0.00127496		5.89824	0.00123147		5.89824	0.000808489		5.89824	0.00281028		5.89824	0.000457135		5.89824	0.00572112		5.89824	0.000411033		5.89824	0.000375198
	6.5536	0.000382981		6.5536	0.000135844		6.5536	0.00117779		6.5536	0.00115797		6.5536	0.000769361		6.5536	0.00264721		6.5536	0.000430434		6.5536	0.00536053		6.5536	0.000392395		6.5536	0.00035722
	7.20896	0.000350352		7.20896	0.000126165		7.20896	0.00108999		7.20896	0.00109235		7.20896	0.00073219		7.20896	0.00249438		7.20896	0.000405363		7.20896	0.00511363		7.20896	0.000374631		7.20896	0.000340132
	7.86432	0.000321214		7.86432	0.00011734		7.86432	0.00101026		7.86432	0.00103255		7.86432	0.000696854		7.86432	0.00235079		7.86432	0.000381817		7.86432	0.00493161		7.86432	0.000357686		7.86432	0.000323878
	8.51968	0.000295059		8.51968	0.00010925		8.51968	0.000937579		8.51968	0.00097731		8.51968	0.000663252		8.51968	0.00221573		8.51968	0.000359699		8.51968	0.00478764		8.51968	0.000341515		8.51968	0.000308411
	9.17504	0.000271486		9.17504	0.000101805		9.17504	0.000871112		9.17504	0.000925843		9.17504	0.000631296		9.17504	0.0020886		9.17504	0.000338918		9.17504	0.00466656		9.17504	0.000326081		9.17504	0.000293692
	9.8304	0.000250167		9.8304	9.49365e-05		9.8304	0.000810173		9.8304	0.000877614		9.8304	0.000600902		9.8304	0.00196891		9.8304	0.00031939		9.8304	0.00455966		9.8304	0.000311349		9.8304	0.000279682
	10.4858	0.000230832		10.4858	8.85867e-05		10.4858	0.000754183		10.4858	0.000832249		10.4858	0.00057199		10.4858	0.00185619		10.4858	0.000301036		10.4858	0.00446186		10.4858	0.000297287		10.4858	0.000266348
	11.7965	0.000197235		11.7965	7.72603e-05		11.7965	0.000655123		11.7965	0.000749061		11.7965	0.000518328		11.7965	0.00165003		11.7965	0.000267559		11.7965	0.00428274		11.7965	0.00027105		11.7965	0.000241574
	13.1072	0.000169236		13.1072	6.75132e-05		13.1072	0.000570682		13.1072	0.000674672		13.1072	0.000469763		13.1072	0.00146708		13.1072	0.000237955		13.1072	0.0041169		13.1072	0.000247142		13.1072	0.000219127
	14.4179	0.000145745		14.4179	5.90988e-05		14.4179	0.000498348		14.4179	0.000607957		14.4179	0.000425805		14.4179	0.0013047		14.4179	0.000211755		14.4179	0.00395974		14.4179	0.000225356		14.4179	0.000198785
	15.7286	0.000125922		15.7286	5.18166e-05		15.7286	0.000436134		15.7286	0.000548034		15.7286	0.000386012		15.7286	0.00116053		15.7286	0.000188553		15.7286	0.00380944		15.7286	0.0002055		15.7286	0.000180349
	17.0394	0.000109111		17.0394	4.55001e-05		17.0394	0.000382437		17.0394	0.000494162		17.0394	0.000349984		17.0394	0.0010325		17.0394	0.000167992		17.0394	0.00366518		17.0394	0.000187404		17.0394	0.000163639
	18.3501	9.47933e-05		18.3501	4.00103e-05		18.3501	0.000335951		18.3501	0.000445704		18.3501	0.000317359		18.3501	0.000918785		18.3501	0.000149758		18.3501	0.00352652		18.3501	0.000170911		18.3501	0.000148491
	19.6608	8.25513e-05		19.6608	3.52302e-05		19.6608	0.000295599		19.6608	0.000402097		19.6608	0.000287813		19.6608	0.000817757		19.6608	0.000133579		19.6608	0.00339315		19.6608	0.000155877		19.6608	0.000134759
	20.9715	7.20477e-05		20.9715	3.10606e-05		20.9715	0.000260487		20.9715	0.000362843		20.9715	0.000261052		20.9715	0.000727984		20.9715	0.000119212		20.9715	0.00326484		20.9715	0.000142174		20.9715	0.000122308
	23.593	5.52039e-05		23.593	2.42299e-05		23.593	0.000203115		23.593	0.000295661		23.593	0.000214844		23.593	0.000577261		23.593	9.50989e-05		23.593	0.00302264		23.593	0.000118293		23.593	0.00010078
	26.2144	4.25917e-05		26.2144	1.89847e-05		26.2144	0.000159159		26.2144	0.000241133		26.2144	0.000176904		26.2144	0.000458096		26.2144	7.60182e-05		26.2144	0.00279841		26.2144	9.84436e-05		26.2144	8.30722e-05
	28.8358	3.30592e-05		28.8358	1.49345e-05		28.8358	0.000125258		28.8358	0.000196831		28.8358	0.000145736		28.8358	0.000363804		28.8358	6.08843e-05		28.8358	0.00259084		28.8358	8.19419e-05		28.8358	6.85011e-05
	31.4573	2.57962e-05		31.4573	1.17913e-05		31.4573	9.89609e-05		31.4573	0.000160804		31.4573	0.000120117		31.4573	0.000289133		31.4573	4.88542e-05		31.4573	0.00239866		31.4573	6.82202e-05		31.4573	5.65063e-05
	34.0787	2.02236e-05		34.0787	9.34091e-06		34.0787	7.84583e-05		34.0787	0.000131479		34.0787	9.90494e-05		34.0787	0.000229954		34.0787	3.92709e-05		34.0787	0.00222075		34.0787	5.68076e-05		34.0787	4.66287e-05
	36.7002	1.59214e-05		36.7002	7.42256e-06		36.7002	6.24007e-05		36.7002	0.000107588		36.7002	8.17149e-05		36.7002	0.000183016		36.7002	3.16211e-05		36.7002	0.00205605		36.7002	4.73137e-05		36.7002	3.84913e-05
	39.3216	1.25818e-05		39.3216	5.91493e-06		39.3216	4.97733e-05		39.3216	8.81058e-05		39.3216	6.74452e-05		39.3216	0.000145759		39.3216	2.55028e-05		39.3216	0.00190356		39.3216	3.94143e-05		39.3216	3.17851e-05
	41.943	9.97687e-06		41.943	4.72594e-06		41.943	3.98064e-05		41.943	7.22064e-05		41.943	5.56926e-05		41.943	0.000116165		41.943	2.06002e-05		41.943	0.0017624		41.943	3.28401e-05		41.943	2.62564e-05
	47.1859	6.33058e-06		47.1859	3.03851e-06		47.1859	2.56429e-05		47.1859	4.86039e-05		47.1859	3.80249e-05		47.1859	7.39262e-05		47.1859	1.35003e-05		47.1859	0.00151071		47.1859	2.28118e-05		47.1859	1.79348e-05
	52.4288	4.05941e-06		52.4288	1.97016e-06		52.4288	1.6658e-05		52.4288	3.2808e-05		52.4288	2.60067e-05		52.4288	4.7164e-05		52.4288	8.89561e-06		52.4288	0.00129498		52.4288	1.58578e-05		52.4288	1.22669e-05
	57.6717	2.62652e-06		57.6717	1.28692e-06		57.6717	1.09005e-05		57.6717	2.22046e-05		57.6717	1.78166e-05		57.6717	3.0162e-05		57.6717	5.89071e-06		57.6717	0.00111008		57.6717	1.10319e-05		57.6717	8.40093e-06
	62.9146	1.7127e-06		62.9146	8.46131e-07		62.9146	7.1787e-06		62.9146	1.5066e-05		62.9146	1.22253e-05		62.9146	1.9333e-05		62.9146	3.91874e-06		62.9146	0.000951589		62.9146	7.68028e-06		62.9146	5.76054e-06
	68.1574	1.12444e-06		68.1574	5.5955e-07		68.1574	4.7545e-06		68.1574	1.02468e-05		68.1574	8.40177e-06		68.1574	1.2419e-05		68.1574	2.61787e-06		68.1574	0.000815741		68.1574	5.35073e-06		68.1574	3.9548e-06
	73.4003	7.4266e-07		73.4003	3.7194e-07		73.4003	3.16493e-06		73.4003	6.985e-06		73.4003	5.78267e-06		73.4003	7.99418e-06		73.4003	1.75562e-06		73.4003	0.000699296		73.4003	3.73042e-06		73.4003	2.71829e-06
	78.6432	4.93133e-07		78.6432	2.484e-07		78.6432	2.11638e-06		78.6432	4.77175e-06		78.6432	3.98576e-06		78.6432	5.15608e-06		78.6432	1.18159e-06		78.6432	0.000599482		78.6432	2.60255e-06		78.6432	1.87054e-06
	83.8861	3.29018e-07		83.8861	1.66591e-07		83.8861	1.42106e-06		83.8861	3.26646e-06		83.8861	2.75108e-06		83.8861	3.33191e-06		83.8861	7.9788e-07		83.8861	0.000513923		83.8861	1.81692e-06		83.8861	1.28859e-06
	94.3718	1.48326e-07		94.3718	7.57704e-08		94.3718	6.47696e-07		94.3718	1.53945e-06		94.3718	1.31586e-06		94.3718	1.39881e-06		94.3718	3.67111e-07		94.3718	0.000377712		94.3718	8.87268e-07		94.3718	6.13491e-07
	104.858	6.78291e-08		104.858	3.49103e-08		104.858	2.98949e-07		104.858	7.30633e-07		104.858	6.32537e-07		104.858	5.91099e-07		104.858	1.70714e-07		104.858	0.000277619		104.858	4.34402e-07		104.858	2.93264e-07
	115.343	3.14055e-08		115.343	1.62648e-08		115.343	1.39455e-07		115.343	3.48979e-07		115.343	3.05514e-07		115.343	2.5135e-07		115.343	8.01289e-08		115.343	0.000204062		115.343	2.13195e-07		115.343	1.40727e-07
	125.829	1.46805e-08		125.829	7.64957e-09		125.829	6.5664e-08		125.829	1.67668e-07		125.829	1.48161e-07		125.829	1.07428e-07		125.829	3.79185e-08		125.829	0.000150003		125.829	1.04883e-07		125.829	6.77759e-08
	136.315	6.92234e-09		136.315	3.62515e-09		136.315	3.11655e-08		136.315	8.09652e-08		136.315	7.21784e-08		136.315	4.61855e-08		136.315	1.80786e-08		136.315	0.000110272		136.315	5.17024e-08		136.315	3.27488e-08
	146.801	3.28203e-09		146.801	1.73086e-09		146.801	1.48837e-08		146.801	3.92905e-08		146.801	3.52742e-08		146.801	1.99276e-08		146.801	8.66699e-09		146.801	8.10686e-05		146.801	2.55468e-08		146.801	1.58733e-08
	157.286	1.577e-09		157.286	8.34186e-10		157.286	7.15501e-09		157.286	1.9147e-08		157.286	1.73306e-08		157.286	8.64159e-09		157.286	4.18623e-09		157.286	5.96027e-05		157.286	1.26405e-08		157.286	7.72023e-09
	167.772	7.49922e-10		167.772	4.02656e-10		167.772	3.46253e-09		167.772	9.37555e-09		167.772	8.52571e-09		167.772	3.80993e-09		167.772	2.01575e-09		167.772	4.38232e-05		167.772	6.27008e-09		167.772	3.76088e-09
	188.744	1.75716e-10		188.744	9.83616e-11		188.744	8.36275e-10		188.744	2.27304e-09		188.744	2.10952e-09		188.744	6.96906e-10		188.744	4.75063e-10		188.744	2.36948e-05		188.744	1.55026e-09		188.744	9.04403e-10
	209.715	4.00312e-11		209.715	2.67429e-11		209.715	1.97222e-10		209.715	5.50167e-10		209.715	5.17839e-10		209.715	1.38018e-10		209.715	1.12943e-10		209.715	1.28145e-05		209.715	3.87959e-10		209.715	2.15271e-10
	230.687	8.21135e-12		230.687	4.58919e-12		230.687	4.48411e-11		230.687	1.34737e-10		230.687	1.0505e-10		230.687	3.50015e-11		230.687	2.8857e-11		230.687	6.9318e-06		230.687	9.57156e-11		230.687	4.90647e-11
	251.658	-3.31042e-12		251.658	-5.09342e-12		251.658	1.7322e-11		251.658	3.61234e-11		251.658	1.65548e-11		251.658	1.17535e-11		251.658	1.01082e-11		251.658	3.75034e-06		251.658	2.71091e-11		251.658	1.40382e-11
	272.63	2.4636e-12		272.63	8.31929e-13		272.63	-1.67618e-12		272.63	1.23558e-11		272.63	-6.9655e-12		272.63	1.12629e-11		272.63	-3.33476e-12		272.63	2.02971e-06		272.63	6.66897e-12		272.63	3.46404e-12
	293.601	-4.15207e-12		293.601	-2.45671e-12		293.601	-1.34839e-12		293.601	-9.75093e-13		293.601	-8.0517e-12		293.601	8.69435e-12		293.601	4.65482e-13		293.601	1.09867e-06		293.601	-3.25497e-13		293.601	-1.4494e-12
	314.573	5.75267e-12		314.573	-1.23878e-12		314.573	-3.14136e-12		314.573	6.8586e-12		314.573	6.04451e-12		314.573	-2.03232e-12		314.573	-2.68592e-12		314.573	5.94803e-07		314.573	5.25148e-12		314.573	-8.29921e-13
	335.544	2.32271e-13		335.544	-2.7721e-12		335.544	-3.31697e-12		335.544	-1.59409e-12		335.544	8.33069e-12		335.544	1.30882e-11		335.544	3.55851e-12		335.544	3.22096e-07		335.544	-2.42254e-12		335.544	4.88794e-13
	377.487	-2.45871e-12		377.487	-9.5613e-13		377.487	2.42575e-12		377.487	6.80906e-12		377.487	5.73866e-12		377.487	-4.96736e-12		377.487	-2.9641e-12		377.487	9.45171e-08		377.487	-3.21226e-12		377.487	-1.16939e-12
	419.43	-5.04696e-12		419.43	2.20637e-12		419.43	3.38729e-13		419.43	-5.95477e-12		419.43	-9.47221e-12		419.43	-1.17042e-12		419.43	-3.41542e-12		419.43	2.76789e-08		419.43	-1.97437e-12		419.43	8.96098e-13
	461.373	-5.94034e-12		461.373	3.23532e-12		461.373	-1.85923e-13		461.373	2.66088e-12		461.373	-1.11678e-11		461.373	8.21612e-12		461.373	3.43133e-12		461.373	8.13879e-09		461.373	6.89449e-13		461.373	3.95506e-13
	503.317	-3.73301e-12		503.317	-3.6152e-12		503.317	-2.26941e-12		503.317	5.39657e-12		503.317	-1.41351e-11		503.317	1.23332e-11		503.317	2.58121e-12		503.317	2.38268e-09		503.317	9.83789e-13		503.317	1.02955e-12
	545.26	-8.59897e-13		545.26	-5.32019e-13		545.26	3.35987e-12		545.26	-3.43597e-12		545.26	1.43581e-11		545.26	-1.03521e-11		545.26	-1.14723e-12		545.26	7.05425e-10		545.26	1.80391e-12		545.26	1.5082e-12
	587.203	-2.75367e-12		587.203	8.00049e-13		587.203	-1.37071e-12		587.203	2.7581e-12		587.203	5.41953e-13		587.203	4.98783e-12		587.203	1.55401e-12		587.203	2.17057e-10		587.203	1.72677e-12		587.203	1.15026e-13
	629.146	-1.4518e-12		629.146	5.79908e-13		629.146	2.26118e-12		629.146	3.61403e-12		629.146	6.23588e-12		629.146	-9.4231e-13		629.146	-1.50739e-12		629.146	7.84478e-11		629.146	1.84395e-12		629.146	4.55525e-13
	671.089	5.01201e-13		671.089	-1.43255e-12		671.089	-1.04022e-12		671.089	-9.99251e-13		671.089	-3.68355e-12		671.089	-8.14239e-12		671.089	-1.12004e-12		671.089	-2.8546e-11		671.089	2.10584e-12		671.089	-4.09176e-13
	754.975	2.78608e-12		754.975	1.82118e-12		754.975	-6.71953e-13		754.975	3.38786e-12		754.975	-1.07893e-11		754.975	6.82348e-12		754.975	-9.30057e-13		754.975	-2.80733e-12		754.975	1.4465e-12		754.975	8.05112e-13
	838.861	3.24941e-12		838.861	-6.36597e-14		838.861	1.04145e-12		838.861	1.12635e-12		838.861	1.17301e-11		838.861	-8.8409e-12		838.861	-1.40938e-12		838.861	1.56949e-11		838.861	3.05049e-13		838.861	5.02998e-13
	922.747	4.51849e-12		922.747	-2.12719e-12		922.747	2.19974e-13		922.747	-1.80679e-12		922.747	-1.20131e-11		922.747	4.98247e-12		922.747	3.3904e-12		922.747	3.6805e-12		922.747	-1.63263e-12		922.747	-1.294e-13
	1006.63	2.69592e-12		1006.63	3.25398e-12		1006.63	-1.75202e-12		1006.63	-2.30583e-12		1006.63	1.32468e-11		1006.63	4.08358e-13		1006.63	-2.84904e-12		1006.63	6.32937e-12		1006.63	-1.39608e-12		1006.63	-1.38334e-13
	1090.52	7.35008e-13		1090.52	-2.14049e-12		1090.52	-1.1729e-12		1090.52	1.23576e-12		1090.52	-7.5245e-13		1090.52	9.76979e-12		1090.52	-1.63662e-12		1090.52	4.70555e-12		1090.52	-3.28492e-12		1090.52	-1.45328e-13
	1174.4	2.02737e-12		1174.4	1.77784e-12		1174.4	-3.18924e-12		1174.4	2.08588e-13		1174.4	-1.00763e-11		1174.4	-1.32324e-11		1174.4	1.17267e-12		1174.4	8.73891e-12		1174.4	2.86526e-12		1174.4	-3.98348e-14
	1258.29	-2.84431e-12		1258.29	-4.38145e-13		1258.29	1.59089e-14		1258.29	-3.53295e-13		1258.29	1.03284e-11		1258.29	4.0678e-12		1258.29	1.06698e-12		1258.29	-7.12762e-12		1258.29	-2.80403e-12		1258.29	-1.27635e-12
	1342.18	-2.10288e-12		1342.18	1.63692e-12		1342.18	-8.7622e-13		1342.18	7.06082e-12		1342.18	-4.33449e-12		1342.18	-7.28526e-12		1342.18	-1.3688e-12		1342.18	-2.39111e-13		1342.18	1.63633e-12		1342.18	-2.74543e-13

## Sheet: Size distributions
	Hydr diam, nm	Intensity		Hydr diam	Intensity		Hydr diam	Intensity		Hydr diam	Intensity		Hydr diam	Intensity		Hydr diam	Intensity		Hydr diam	Intensity		Hydr diam	Intensity		Hydr diam	Intensity		Hydr diam	Intensity
Gly	0.4	0	Val	0.4	0	Ser	0.4	0	Arg	0.4	0	Phe	0.4	0	Glu	0.4	0.01	Met	0.4	0	ATP	0.4	0	Glucose	0.0104	0	Sucrose	0.0104	0
	0.4222	0		0.4222	0		0.4222	0		0.4222	0		0.4222	0		0.4222	0.0148		0.4222	0		0.4222	0		0.0121	0		0.0121	0
	0.4457	0		0.4457	0		0.4457	0		0.4457	0		0.4457	0		0.4457	0.0194		0.4457	0		0.4457	0		0.014	0		0.014	0
	0.4705	0		0.4705	0		0.4705	0		0.4705	0		0.4705	0.03		0.4705	0.0236		0.4705	0		0.4705	0		0.0163	0		0.0163	0
	0.4966	0		0.4966	6.9917e-05		0.4966	0		0.4966	0		0.4966	0.07		0.4966	0.027		0.4966	0		0.4966	0		0.0191	0		0.0191	0
	0.5242	0		0.5242	0.0037696		0.5242	0		0.5242	0		0.5242	0.0722		0.5242	0.0295		0.5242	0		0.5242	0		0.0221	4.5237e-08		0.0221	0
	0.5534	0		0.5534	0.0095139		0.5534	0		0.5534	0		0.5534	0.069		0.5534	0.0306		0.5534	0		0.5534	0		0.0258	1.1894e-07		0.0258	0
	0.5841	0		0.5841	0.0161		0.5841	0		0.5841	0		0.5841	0.0543		0.5841	0.0302		0.5841	0		0.5841	0		0.03	3.1285e-07		0.03	0
	0.6166	0		0.6166	0.0227		0.6166	0		0.6166	0		0.6166	0.0447		0.6166	0.0277		0.6166	0		0.6166	0		0.0348	8.24e-07		0.0348	0
	0.6509	0		0.6509	0.0288		0.6509	0		0.6509	0		0.6509	0.0332		0.6509	0.0229		0.6509	0		0.6509	0.001352		0.0406	2.1733e-06		0.0406	0
	0.6871	0		0.6871	0.0338		0.6871	0		0.6871	0		0.6871	0.02		0.6871	0.0157		0.6871	0.00024271		0.6871	0.0039036		0.0472	5.72e-06		0.0472	0
	0.7253	0		0.7253	0.0371		0.7253	0		0.7253	0		0.7253	0.0072428		0.7253	0.0071683		0.7253	0.0047432		0.7253	0.0069809		0.0548	1.4885e-05		0.0548	0
	0.7656	0		0.7656	0.038		0.7656	0		0.7656	0		0.7656	0		0.7656	4.2602e-05		0.7656	0.0112		0.7656	0.0102		0.0638	3.7732e-05		0.0638	0
	0.8082	0		0.8082	0.036		0.8082	0		0.8082	0.00079315		0.8082	0		0.8082	0		0.8082	0.0179		0.8082	0.0132		0.0742	9.164e-05		0.0742	0
	0.8531	0		0.8531	0.0306		0.8531	0		0.8531	0.0047239		0.8531	0		0.8531	0		0.8531	0.0239		0.8531	0.0157		0.0863	0.00021027		0.0863	0
	0.9005	0		0.9005	0.0218		0.9005	0		0.9005	0.0095939		0.9005	0		0.9005	0		0.9005	0.0286		0.9005	0.0177		0.1004	0.00045152		0.1004	0
	0.9506	0		0.9506	0.0106		0.9506	0		0.9506	0.0139		0.9506	0		0.9506	0		0.9506	0.0314		0.9506	0.0189		0.1169	0.00090295		0.1169	0
	1.0034	0		1.0034	0.00087261		1.0034	0		1.0034	0.0166		1.0034	0		1.0034	0		1.0034	0.032		1.0034	0.0189		0.1358	0.0016791		0.1358	0
	1.0592	0		1.0592	0		1.0592	0		1.0592	0.0173		1.0592	0		1.0592	0		1.0592	0.0298		1.0592	0.0178		0.158	0.0029039		0.158	0
	1.1181	0		1.1181	0		1.1181	0		1.1181	0.0154		1.1181	0		1.1181	0		1.1181	0.0247		1.1181	0.0151		0.184	0.0046749		0.184	0
	1.1802	0		1.1802	0		1.1802	0		1.1802	0.0109		1.1802	0		1.1802	0		1.1802	0.0169		1.1802	0.0111		0.214	0.007		0.214	0
	1.2458	0		1.2458	0		1.2458	0		1.2458	0.0048955		1.2458	0		1.2458	0		1.2458	0.0076123		1.2458	0.0060566		0.2489	0.00975		0.2489	0
	1.3151	0		1.3151	0		1.3151	0		1.3151	0		1.3151	0		1.3151	0		1.3151	0		1.3151	0.0014182		0.2896	0.0126		0.2896	0
	1.3882	0		1.3882	0		1.3882	0		1.3882	0		1.3882	0		1.3882	0		1.3882	0		1.3882	0		0.3368	0.0149		0.3368	0
	1.4653	0		1.4653	0		1.4653	0		1.4653	0		1.4653	0		1.4653	0		1.4653	0		1.4653	0		0.3918	0.0158		0.3918	0
	1.5468	0		1.5468	0		1.5468	0		1.5468	0		1.5468	0		1.5468	0		1.5468	0		1.5468	0		0.4558	0.0144		0.4558	0
	1.6328	0		1.6328	0		1.6328	0		1.6328	0		1.6328	0		1.6328	0		1.6328	0		1.6328	0		0.5302	0.0101		0.5302	0.00085735
	1.7235	0		1.7235	0		1.7235	0		1.7235	0		1.7235	0		1.7235	0		1.7235	0		1.7235	0		0.6168	0.0039318		0.6168	0.0040076
	1.8193	0		1.8193	0		1.8193	0		1.8193	0		1.8193	0		1.8193	0		1.8193	0		1.8193	0		0.7175	0		0.7175	0.00825
	1.9205	0		1.9205	0		1.9205	0		1.9205	0		1.9205	0		1.9205	0		1.9205	0		1.9205	0		0.8346	0		0.8346	0.0123
	2.0272	0		2.0272	0		2.0272	0		2.0272	0		2.0272	0		2.0272	0		2.0272	0		2.0272	0		0.9709	0		0.9709	0.0145
	2.1399	0		2.1399	0		2.1399	0		2.1399	0		2.1399	0		2.1399	0		2.1399	0		2.1399	0		1.1294	0		1.1294	0.0138
	2.2589	0		2.2589	0		2.2589	0		2.2589	0		2.2589	0		2.2589	0		2.2589	0		2.2589	0		1.3139	0		1.3139	0.00955
	2.3845	0		2.3845	0		2.3845	0		2.3845	0		2.3845	0		2.3845	0		2.3845	0		2.3845	0		1.5284	0		1.5284	0.0033576
	2.517	0		2.517	0		2.517	0		2.517	0		2.517	0		2.517	0		2.517	0		2.517	0		1.778	0		1.778	0
	2.6569	0		2.6569	0		2.6569	0		2.6569	0		2.6569	0		2.6569	0		2.6569	0		2.6569	0		2.0684	0		2.0684	0
	2.8046	0		2.8046	0		2.8046	0		2.8046	0		2.8046	0		2.8046	0		2.8046	0		2.8046	0		2.4062	0		2.4062	0
	2.9605	0		2.9605	0		2.9605	0		2.9605	0		2.9605	0		2.9605	0		2.9605	0		2.9605	0		2.7991	0		2.7991	0
	3.1251	0		3.1251	0		3.1251	0		3.1251	0		3.1251	0		3.1251	0		3.1251	0		3.1251	0		3.2562	0		3.2562	0
	3.2988	0		3.2988	0		3.2988	0		3.2988	0		3.2988	0		3.2988	0		3.2988	0		3.2988	0		3.7879	0		3.7879	0
	3.4822	0		3.4822	0		3.4822	0		3.4822	0		3.4822	0		3.4822	0		3.4822	0		3.4822	0		4.4065	0		4.4065	0
	3.6758	0		3.6758	0		3.6758	0		3.6758	0		3.6758	0		3.6758	0		3.6758	0		3.6758	0		5.126	0		5.126	0
	3.8801	0		3.8801	0		3.8801	0		3.8801	0		3.8801	0		3.8801	0		3.8801	0		3.8801	0		5.9632	0		5.9632	0
	4.0958	0		4.0958	0		4.0958	0		4.0958	0		4.0958	0		4.0958	0		4.0958	0		4.0958	0		6.9368	0		6.9368	0
	4.3235	0		4.3235	0		4.3235	0		4.3235	0		4.3235	0		4.3235	0		4.3235	0		4.3235	0		8.0696	0		8.0696	0
	4.5638	0		4.5638	0		4.5638	0		4.5638	0		4.5638	0		4.5638	0		4.5638	0		4.5638	0		9.3874	0		9.3874	0
	4.8175	0		4.8175	0		4.8175	0		4.8175	0		4.8175	0		4.8175	0		4.8175	0		4.8175	0		10.9204	0		10.9204	0
	5.0853	0		5.0853	0		5.0853	0		5.0853	0		5.0853	0		5.0853	0		5.0853	0		5.0853	0		12.7036	0		12.7036	0
	5.368	0		5.368	0		5.368	0		5.368	0		5.368	0		5.368	0		5.368	0		5.368	0		14.778	0		14.778	0
	5.6664	0		5.6664	0		5.6664	0		5.6664	0		5.6664	0		5.6664	0		5.6664	0		5.6664	0		17.1912	0		17.1912	0
	5.9814	0		5.9814	0		5.9814	0		5.9814	0		5.9814	0		5.9814	0		5.9814	0		5.9814	0		19.9985	0		19.9985	0
	6.3139	0		6.3139	0		6.3139	0		6.3139	0		6.3139	0		6.3139	0		6.3139	0		6.3139	0		23.2642	0		23.2642	0
	6.6649	0		6.6649	0		6.6649	0		6.6649	0		6.6649	0		6.6649	0		6.6649	0		6.6649	0		27.0631	0		27.0631	0
	7.0354	0		7.0354	0		7.0354	0		7.0354	0		7.0354	0		7.0354	0		7.0354	0		7.0354	0		31.4825	0		31.4825	0
	7.4265	0		7.4265	0		7.4265	0		7.4265	0		7.4265	0		7.4265	0		7.4265	0		7.4265	0		36.6235	0		36.6235	0
	7.8393	0		7.8393	0		7.8393	0		7.8393	0		7.8393	0		7.8393	0		7.8393	0		7.8393	0		42.604	0		42.604	0.0108
	8.2751	0		8.2751	0		8.2751	0		8.2751	0		8.2751	0		8.2751	0		8.2751	0		8.2751	0		49.5611	0		49.5611	0.0256
	8.7351	0		8.7351	0		8.7351	0		8.7351	0		8.7351	0		8.7351	0		8.7351	0		8.7351	0		57.6542	0		57.6542	0.0387
	9.2206	0		9.2206	0		9.2206	0		9.2206	0		9.2206	0		9.2206	0		9.2206	0		9.2206	0		67.069	0.00042003		67.069	0.0476
	9.7332	0		9.7332	0		9.7332	0		9.7332	0		9.7332	0		9.7332	0		9.7332	0		9.7332	0		78.0211	0.0098		78.0211	0.0521
	10.2743	0		10.2743	0		10.2743	0		10.2743	0		10.2743	0		10.2743	0		10.2743	0		10.2743	0		90.7618	0.0203		90.7618	0.0525
	10.8454	0		10.8454	0		10.8454	0		10.8454	0		10.8454	0		10.8454	0		10.8454	0		10.8454	0		105.583	0.0283		105.583	0.0497
	11.4483	0		11.4483	0		11.4483	0		11.4483	0		11.4483	0		11.4483	0		11.4483	0		11.4483	0		122.824	0.0329		122.824	0.0443
	12.0847	0		12.0847	0		12.0847	0		12.0847	0		12.0847	0		12.0847	0		12.0847	0		12.0847	0		142.881	0.0346		142.881	0.037
	12.7565	0		12.7565	0		12.7565	0		12.7565	0		12.7565	0		12.7565	0		12.7565	0		12.7565	0		166.213	0.0342		166.213	0.0286
	13.4656	0		13.4656	0		13.4656	0		13.4656	0		13.4656	0		13.4656	0		13.4656	0		13.4656	0		193.355	0.0324		193.355	0.0196
	14.2141	0		14.2141	0		14.2141	0		14.2141	0		14.2141	0		14.2141	0		14.2141	0		14.2141	0		224.929	0.0298		224.929	0.0109
	15.0043	0		15.0043	0		15.0043	0		15.0043	0		15.0043	0		15.0043	0		15.0043	0		15.0043	0		261.659	0.0268		261.659	0.0035803
	15.8383	0		15.8383	0		15.8383	0		15.8383	0		15.8383	0		15.8383	0		15.8383	0		15.8383	0		304.388	0.0236		304.388	0
	16.7188	0		16.7188	0		16.7188	0		16.7188	0		16.7188	0		16.7188	0		16.7188	0		16.7188	0		354.093	0.0204		354.093	0
	17.6482	0		17.6482	0		17.6482	0		17.6482	0		17.6482	0		17.6482	0		17.6482	0		17.6482	0		411.916	0.0173		411.916	0
	18.6292	0		18.6292	0		18.6292	0		18.6292	0		18.6292	0		18.6292	0		18.6292	0		18.6292	0		479.18	0.0143		479.18	0
	19.6648	0		19.6648	0		19.6648	0		19.6648	0		19.6648	0		19.6648	0		19.6648	0		19.6648	0		557.429	0.0115		557.429	0
	20.7579	0		20.7579	0		20.7579	0		20.7579	0		20.7579	0		20.7579	0		20.7579	0		20.7579	0		648.455	0.0088		648.455	0
	21.9118	0		21.9118	0		21.9118	0		21.9118	0		21.9118	0		21.9118	0		21.9118	0		21.9118	0		754.346	0.0063		754.346	0
	23.1299	0		23.1299	0		23.1299	0		23.1299	0		23.1299	0		23.1299	0		23.1299	0		23.1299	0		877.528	0.0040966		877.528	0
	24.4157	0		24.4157	0		24.4157	0		24.4157	0		24.4157	0		24.4157	0		24.4157	0		24.4157	0		1020.83	0.0021987		1020.83	0
	25.7729	0		25.7729	0		25.7729	0		25.7729	0		25.7729	0		25.7729	0		25.7729	0		25.7729	0		1187.52	0.0007584		1187.52	0
	27.2056	0		27.2056	0		27.2056	0		27.2056	0		27.2056	0		27.2056	0		27.2056	0		27.2056	0		1381.44	0		1381.44	0
	28.7179	0		28.7179	0		28.7179	0		28.7179	0		28.7179	0		28.7179	0		28.7179	0		28.7179	0		1607.03	0		1607.03	0
	30.3143	0		30.3143	0		30.3143	0		30.3143	0		30.3143	0		30.3143	0		30.3143	0		30.3143	0		1869.45	0		1869.45	0
	31.9995	0		31.9995	0		31.9995	0		31.9995	0		31.9995	0		31.9995	0		31.9995	0		31.9995	0		2174.72	0		2174.72	0
	33.7783	0		33.7783	0		33.7783	0		33.7783	0		33.7783	0		33.7783	0		33.7783	0		33.7783	0		2529.85	0		2529.85	0
	35.656	0		35.656	0		35.656	0		35.656	0		35.656	0		35.656	0		35.656	0		35.656	0		2942.97	0		2942.97	0
	37.6381	0		37.6381	0		37.6381	0		37.6381	0		37.6381	0		37.6381	0		37.6381	0		37.6381	0		3423.54	0		3423.54	0
	39.7303	0		39.7303	0		39.7303	0		39.7303	0		39.7303	0		39.7303	0		39.7303	0.006086		39.7303	0		3982.6	0		3982.6	0
	41.9389	0		41.9389	0		41.9389	0		41.9389	0		41.9389	0		41.9389	0		41.9389	0.0215		41.9389	0		4632.95	0		4632.95	0
	44.2702	0		44.2702	0		44.2702	0		44.2702	0		44.2702	0		44.2702	0		44.2702	0.0389		44.2702	0		5389.49	0		5389.49	0
	46.7312	0		46.7312	0		46.7312	0		46.7312	0		46.7312	0		46.7312	0		46.7312	0.0541		46.7312	0		6269.58	8.177e-05		6269.58	0
	49.3289	0		49.3289	0		49.3289	0		49.3289	0		49.3289	0		49.3289	0		49.3289	0.0657		49.3289	0		7293.38	0.0004388		7293.38	0
	52.0711	0		52.0711	0		52.0711	0		52.0711	0		52.0711	0		52.0711	0		52.0711	0.0734		52.0711	0		8484.36	0.00088465		8484.36	0
	54.9656	0		54.9656	0.002578		54.9656	0		54.9656	0		54.9656	0		54.9656	0		54.9656	0.0771		54.9656	0		9869.83	0.0013061		9869.83	0
	58.0211	0		58.0211	0.0223		58.0211	0.0194		58.0211	0		58.0211	0.0055097		58.0211	0		58.0211	0.0772		58.0211	0		11481.5	0.0016535		11481.5	0
	61.2465	0		61.2465	0.0458		61.2465	0.0575		61.2465	0		61.2465	0.0177		61.2465	0		61.2465	0.074		61.2465	0		13356.4	0.0019104		13356.4	0
	64.6511	0		64.6511	0.066		64.6511	0.0952		64.6511	0		64.6511	0.0308		64.6511	0		64.6511	0.068		64.6511	0
	68.245	0		68.245	0.0801		68.245	0.1234		68.245	0		68.245	0.0417		68.245	0		68.245	0.0596		68.245	0
	72.0387	0		72.0387	0.0876		72.0387	0.139		72.0387	0		72.0387	0.0497		72.0387	0		72.0387	0.0492		72.0387	0
	76.0432	0		76.0432	0.0888		76.0432	0.1421		76.0432	0		76.0432	0.0547		76.0432	0		76.0432	0.0374		76.0432	0
	80.2704	0		80.2704	0.0843		80.2704	0.1335		80.2704	0		80.2704	0.0569		80.2704	0		80.2704	0.0248		80.2704	0
	84.7325	0		84.7325	0.0749		84.7325	0.1149		84.7325	0		84.7325	0.0568		84.7325	0		84.7325	0.0126		84.7325	0
	89.4427	0.0321		89.4427	0.0616		89.4427	0.0883		89.4427	0		89.4427	0.0547		89.4427	0		89.4427	0.0031815		89.4427	0
	94.4147	0.0777		94.4147	0.0453		94.4147	0.0564		94.4147	0		94.4147	0.0511		94.4147	0		94.4147	0		94.4147	0
	99.6632	0.118		99.6632	0.0276		99.6632	0.0243		99.6632	0		99.6632	0.0463		99.6632	0		99.6632	0		99.6632	0
	105.203	0.1447		105.203	0.011		105.203	0.00084251		105.203	0		105.203	0.0407		105.203	0		105.203	0		105.203	0
	111.052	0.1555		111.052	0		111.052	0		111.052	0		111.052	0.0345		111.052	0		111.052	0		111.052	0
	117.225	0.1508		117.225	0		117.225	0		117.225	0		117.225	0.028		117.225	0		117.225	0		117.225	0
	123.741	0.1319		123.741	0		123.741	0		123.741	0		123.741	0.0215		123.741	0		123.741	0		123.741	0
	130.62	0.1014		130.62	0		130.62	0		130.62	0		130.62	0.0152		130.62	0		130.62	0		130.62	0
	137.881	0.0632		137.881	0		137.881	0		137.881	0		137.881	0.0092626		137.881	0		137.881	0		137.881	0.0064186
	145.546	0.0249		145.546	0		145.546	0		145.546	0		145.546	0.0042125		145.546	0		145.546	0		145.546	0.018
	153.636	0		153.636	0		153.636	0		153.636	0		153.636	0.0007514		153.636	0		153.636	0		153.636	0.0303
	162.177	0		162.177	0		162.177	0		162.177	0		162.177	0		162.177	0		162.177	0		162.177	0.0411
	171.192	0		171.192	0		171.192	0		171.192	0.005323		171.192	0		171.192	0		171.192	0		171.192	0.0497
	180.708	0		180.708	0		180.708	0		180.708	0.0238		180.708	0		180.708	0		180.708	0		180.708	0.0561
	190.754	0		190.754	0		190.754	0		190.754	0.045		190.754	0		190.754	0		190.754	0		190.754	0.0602
	201.357	0		201.357	0		201.357	0		201.357	0.0634		201.357	0		201.357	0.0051628		201.357	0		201.357	0.0623
	212.551	0		212.551	0		212.551	0		212.551	0.0773		212.551	0		212.551	0.0303		212.551	0		212.551	0.0626
	224.366	0		224.366	0		224.366	0		224.366	0.0861		224.366	0		224.366	0.0581		224.366	0		224.366	0.0615
	236.839	0		236.839	0		236.839	0		236.839	0.0901		236.839	0		236.839	0.0798		236.839	0		236.839	0.0591
	250.004	0		250.004	0		250.004	0		250.004	0.09		250.004	0		250.004	0.0927		250.004	0		250.004	0.0556
	263.902	0		263.902	0		263.902	0		263.902	0.0862		263.902	0		263.902	0.0968		263.902	0		263.902	0.0512
	278.572	0		278.572	0		278.572	0		278.572	0.0794		278.572	0		278.572	0.0932		278.572	0		278.572	0.0462
	294.057	0		294.057	0		294.057	0		294.057	0.0701		294.057	0		294.057	0.0833		294.057	0		294.057	0.0407
	310.403	0		310.403	0		310.403	0		310.403	0.059		310.403	0		310.403	0.0686		310.403	0		310.403	0.0349
	327.658	0		327.658	0		327.658	0		327.658	0.0465		327.658	0		327.658	0.0505		327.658	0		327.658	0.0289
	345.873	0		345.873	0		345.873	0		345.873	0.0333		345.873	0		345.873	0.0309		345.873	0		345.873	0.0228
	365.099	0		365.099	0		365.099	0		365.099	0.0201		365.099	0		365.099	0.0126		365.099	0		365.099	0.0167
	385.395	0		385.395	0		385.395	0		385.395	0.0082452		385.395	0		385.395	6.242e-05		385.395	0		385.395	0.011
	406.819	0		406.819	0		406.819	0		406.819	0.00030529		406.819	0		406.819	0		406.819	0		406.819	0.0057855
	429.433	0		429.433	0		429.433	0		429.433	0		429.433	0		429.433	0		429.433	0		429.433	0.0017754
	453.305	0		453.305	0		453.305	0		453.305	0		453.305	0		453.305	0		453.305	0		453.305	0
	478.504	0		478.504	0		478.504	0		478.504	0		478.504	0		478.504	0		478.504	0		478.504	0
	505.103	0		505.103	0		505.103	0		505.103	0		505.103	0		505.103	0		505.103	0		505.103	0
	533.181	0		533.181	0		533.181	0		533.181	0		533.181	0		533.181	0		533.181	0		533.181	0
	562.82	0		562.82	0		562.82	0		562.82	0		562.82	0		562.82	0		562.82	0		562.82	0
	594.107	0		594.107	0		594.107	0		594.107	0		594.107	0		594.107	0		594.107	0		594.107	0
	627.133	0		627.133	0		627.133	0		627.133	0		627.133	0		627.133	0		627.133	0		627.133	0
	661.995	0		661.995	0		661.995	0		661.995	0		661.995	0		661.995	0		661.995	0		661.995	0
	698.794	0		698.794	0		698.794	0		698.794	0		698.794	0		698.794	0		698.794	0		698.794	0
	737.639	0		737.639	0		737.639	0		737.639	0		737.639	0		737.639	0		737.639	0		737.639	0
	778.644	0		778.644	0		778.644	0		778.644	0		778.644	0		778.644	0		778.644	0		778.644	0
	821.928	0		821.928	0		821.928	0		821.928	0		821.928	0		821.928	0		821.928	0		821.928	0
	867.618	0		867.618	0		867.618	0		867.618	0		867.618	0		867.618	0		867.618	0		867.618	0
	915.848	0		915.848	0		915.848	0		915.848	0		915.848	0		915.848	0		915.848	0		915.848	0
	966.759	0		966.759	0		966.759	0		966.759	0		966.759	0		966.759	0		966.759	0		966.759	0
	1020.5	0		1020.5	0		1020.5	0		1020.5	0		1020.5	0		1020.5	0		1020.5	0		1020.5	0
	1077.23	0		1077.23	0		1077.23	0		1077.23	0		1077.23	0		1077.23	0		1077.23	0		1077.23	0
	1137.11	0		1137.11	0		1137.11	0		1137.11	0		1137.11	0		1137.11	0		1137.11	0		1137.11	0
	1200.32	0		1200.32	0		1200.32	0		1200.32	0		1200.32	0.00021703		1200.32	0		1200.32	0		1200.32	0
	1267.05	0		1267.05	0		1267.05	0		1267.05	0		1267.05	0.00058794		1267.05	0		1267.05	0		1267.05	0
	1337.48	0		1337.48	0		1337.48	0		1337.48	0		1337.48	0		1337.48	0		1337.48	0		1337.48	0
	1411.83	0		1411.83	0		1411.83	0		1411.83	0		1411.83	0		1411.83	0		1411.83	0		1411.83	0
	1490.31	0		1490.31	0		1490.31	0		1490.31	0		1490.31	0		1490.31	0		1490.31	0		1490.31	0
	1573.16	0		1573.16	0		1573.16	0		1573.16	0		1573.16	0		1573.16	0		1573.16	0		1573.16	0
	1660.61	0		1660.61	0		1660.61	0		1660.61	0		1660.61	0		1660.61	0		1660.61	0		1660.61	0
	1752.92	0		1752.92	0		1752.92	0		1752.92	0		1752.92	0		1752.92	0		1752.92	0		1752.92	0
	1850.36	0		1850.36	0		1850.36	0		1850.36	0		1850.36	0		1850.36	0		1850.36	0		1850.36	0
	1953.22	0		1953.22	0		1953.22	0		1953.22	0		1953.22	0		1953.22	0		1953.22	0		1953.22	0
	2061.8	0		2061.8	0		2061.8	0		2061.8	0		2061.8	0		2061.8	0		2061.8	0		2061.8	0
	2176.41	0		2176.41	0		2176.41	0		2176.41	0		2176.41	0		2176.41	0		2176.41	0		2176.41	0
	2297.4	0		2297.4	0		2297.4	0		2297.4	0		2297.4	0		2297.4	0		2297.4	0		2297.4	0
	2425.11	0		2425.11	0		2425.11	0		2425.11	0		2425.11	0		2425.11	0		2425.11	0		2425.11	0
	2559.92	0		2559.92	0		2559.92	0		2559.92	0		2559.92	0		2559.92	0		2559.92	0		2559.92	0
	2702.22	0		2702.22	0		2702.22	0		2702.22	0		2702.22	0		2702.22	0		2702.22	0		2702.22	0
	2852.43	0		2852.43	0		2852.43	0		2852.43	0		2852.43	0		2852.43	0		2852.43	0		2852.43	0
	3011	0		3011	0		3011	0		3011	0		3011	0		3011	0		3011	0		3011	0
	3178.37	0		3178.37	0		3178.37	0		3178.37	0		3178.37	0		3178.37	0		3178.37	0		3178.37	0
	3355.06	0		3355.06	0		3355.06	0		3355.06	0		3355.06	0		3355.06	0		3355.06	0		3355.06	0
	3541.56	0		3541.56	0		3541.56	0		3541.56	0		3541.56	0		3541.56	0		3541.56	0		3541.56	0
	3738.43	0		3738.43	0		3738.43	0		3738.43	0		3738.43	0		3738.43	0		3738.43	0		3738.43	0
	3946.25	0		3946.25	0		3946.25	0		3946.25	0		3946.25	0		3946.25	0		3946.25	0		3946.25	0
	4165.62	0		4165.62	0		4165.62	0		4165.62	0		4165.62	0		4165.62	0		4165.62	0		4165.62	0
	4397.18	0		4397.18	0		4397.18	0		4397.18	0		4397.18	0		4397.18	0		4397.18	0		4397.18	0
	4641.61	0		4641.61	0		4641.61	0		4641.61	0		4641.61	0		4641.61	0		4641.61	0		4641.61	0
	4899.64	0		4899.64	0		4899.64	0		4899.64	0		4899.64	0		4899.64	0		4899.64	0		4899.64	0
	5172	0		5172	0		5172	0		5172	0		5172	0		5172	0		5172	0		5172	0
	5459.51	0		5459.51	0		5459.51	0		5459.51	0		5459.51	0		5459.51	0		5459.51	0		5459.51	0
	5763	0		5763	0		5763	0		5763	0		5763	0		5763	0		5763	0		5763	0
	6083.36	0		6083.36	0		6083.36	0		6083.36	0		6083.36	0		6083.36	0		6083.36	0		6083.36	0
	6421.52	0		6421.52	0		6421.52	0		6421.52	0		6421.52	0		6421.52	0		6421.52	0.00047221		6421.52	0
	6778.49	0		6778.49	0		6778.49	0		6778.49	0		6778.49	0		6778.49	0		6778.49	0		6778.49	0.00048005
	7155.3	0		7155.3	0		7155.3	0		7155.3	0		7155.3	0		7155.3	0		7155.3	0.0022592		7155.3	0
	7553.06	0		7553.06	0		7553.06	0		7553.06	0		7553.06	0		7553.06	0.0015809		7553.06	0.0032412		7553.06	0.0020361
	7972.92	0		7972.92	0		7972.92	0		7972.92	0.0022246		7972.92	0		7972.92	0.0040616		7972.92	0.0042006		7972.92	0.0028709
	8416.13	0		8416.13	0.00087479		8416.13	0		8416.13	0.0043375		8416.13	0.0044223		8416.13	0.0068511		8416.13	0.0051205		8416.13	0.0036878
	8883.97	0		8883.97	0.0022436		8883.97	0		8883.97	0.0065825		8883.97	0.0043993		8883.97	0.0096768		8883.97	0.0059955		8883.97	0.0044753
	9377.82	0		9377.82	0.0037785		9377.82	0.0012563		9377.82	0.0088151		9377.82	0.0043755		9377.82	0.0124		9377.82	0.0068248		9377.82	0.0052292
	9899.13	0		9899.13	0.0053288		9899.13	0.0039077		9899.13	0		9899.13	0.0043512		9899.13	0		9899.13	0		9899.13	0
