# Supplementary material for: Negatively Charged Submicron Heterogeneities in Aqueous Solutions of Biomolecules as Alkaline Membraneless Organelles
Source: Int J Mol Sci. 2026 Jul 4;27(13):6015. doi: 10.3390/ijms27136015 (PMC13362392; doi:10.3390/ijms27136015)
Supplement: Supplementary file 1 [file ijms-27-06015-s001.zip › Readme.txt]

In this file, there are the correlation functions and size distributions in the studied solutions which are shown in Figure 1. 
The first column is the correlation time or hydrodynamic diameter, the second column is the correlation function or intensity contribution.
